# Supplementary material for: Single-staged laparotomy versus multiple-staged laparotomy for traumatic massive hemoperitoneum with hemodynamic instability: a single-center, propensity score-matched analysis
Source: BMC Surg. 2022 Jun 2;22:210. doi: 10.1186/s12893-022-01660-6 (PMC9161574; doi:10.1186/s12893-022-01660-6)
Supplement: Supplementary file 1 — Additional file 1. Raw dataset. [file 12893_2022_1660_MOESM1_ESM.xlsx]

## Sheet: All database
No	age	sex	DH	mechanism	HBP	Hepatic_injury	Hepatic_injury_with_IVC	Splenic_injury	Pancreatic_injury	Gastro_intestinal_injury	Vascular_injury	Others	GCS	sBP	pH	Lac	PT	APTT	Fib	ISS	head	face	chest	abdomen	extremity	superficial	mortality	mortality48	mortality28	duration	bleeding	TBI	MOF	sepsis	PRE_1	mgroup	mid	mgroup2	mid2	matched	filter_$
1	68	1	1	0	1	0	0	0	1	0	0	0	15	101	7.48	2.8	91	23.1		25	0	0	0	1	0	0	0	0	0	365	0	0	0	0	0.864695	1880335444086940	6941975	#NULL!	#NULL!	1	1
2	61	0	1	1	0	0	0	0	0	1	0	0	15	107	7.42	2.8	86	22.7	307	10	0	0	0	0	0	1	0	0	0	365	0	0	0	0	0.970534	3426699081163934	6367668	#NULL!	#NULL!	1	1
3	53	0	1	0	1	1	0	0	0	0	0	0	14	98	7.35	7.2	75	23.9	183	30	0	0	0	1	0	1	0	0	0	365	0	0	0	0	0.843957	3131083405319567	6817555	#NULL!	#NULL!	1	1
4	49	1	1	0	1	0	0	1	0	0	0	0	15	113			71	21.9	281	17	0	0	0	1	0	1	0	0	0	365	0	0	0	0	0.962392	3682233707765514	5030465	#NULL!	#NULL!	1	1
5	44	0	1	0	1	0	0	1	0	0	0	0	13	89	7.4	2.1	99	29	404	17	0	0	0	1	0	1	0	0	0	365	0	0	0	0	0.952549	2658881187717164	1622737	#NULL!	#NULL!	1	1
6	26	0	1	0	1	1	0	0	0	0	0	0	14	104	7.3	1.7	76	27.7	208	34	0	0	0	1	0	1	0	0	0	365	0	0	0	0	0.884675	3685416606314181	6083471	#NULL!	#NULL!	1	1
7	25	1	1	0	1	1	0	0	0	0	0	0	14	88	7.28	3.8	79	23.6	149	42	0	0	1	1	0	1	0	0	0	365	0	0	0	0	0.867895	3383199256664852	6028625	#NULL!	#NULL!	1	1
8	21	0	1	0	1	0	0	1	0	0	0	0	3	40	7.16	17	32	39.8		33	0	0	0	1	0	1	0	0	0	365	0	0	0	0	0.863184	2952291753946222	6317705	#NULL!	#NULL!	1	1
9	39	1	1	1	1	1	0	0	0	0	0	0	10	72	7.37	2.2	77	28	225	22	0	0	0	0	0	1	0	0	0	365	0	0	0	0	0.81027	1965211251713599	5775275	#NULL!	#NULL!	1	1
10	64	0	1	1	1	0	1	0	0	0	0	0	14	120	7.35	5.6	70	25.8	134	33	0	0	0	1	0	0	1	1	1	1	1	0	0	0	0.695404	1614177024614077	5681309	#NULL!	#NULL!	1	1
11	32	0	1	0	1	1	0	0	0	0	0	0	14	97	7.37	3.4	95	22.2	193	45	0	0	1	1	0	1	0	0	0	365	0	0	0	0	0.856062	2829757282343910	6607204	#NULL!	#NULL!	1	1
12	17	0	1	0	1	1	0	0	0	0	0	0	10	92	7.23	4.3	81	27.9		45	0	0	1	1	0	1	0	0	0	365	0	0	0	0	0.823959	1934949974930041	5013305	#NULL!	#NULL!	1	1
13	60	1	1	0	1	1	0	0	0	0	0	0	12	102	7.32	3.4	76	22.9	305	42	0	0	1	1	0	1	0	0	0	365	0	0	0	0	0.775136	2331898980773486	2135374	#NULL!	#NULL!	1	1
14	49	0	1	1	1	0	1	0	0	0	0	0	13	79	7.37	4.7	64	27.1		22	0	0	0	0	0	2	0	0	0	365	0	0	0	0	0.711309	3422094931351526	6084420	#NULL!	#NULL!	1	1
15	12	0	1	0	1	1	0	0	0	0	0	0	5	60	6.9	10.1	62	36.8	216	54	0	0	1	1	0	1	1	1	1	0	1	0	0	0	0.696431	2229512898616161	6169635	#NULL!	#NULL!	1	1
16	21	1	1	0	1	1	0	0	0	0	0	0	3	40	6.78	19			70	26	0	0	0	1	0	1	1	1	1	0	1	0	0	0	0.683629	2236174441600730	7500572	#NULL!	#NULL!	1	1
17	23	0	1	0	0	0	0	0	0	0	1	0	3	92	7.11	10.1	39	83.3	98	50	0	0	0	1	1	1	1	1	1	0	1	0	0	0	0.352421	2795387940236193	10013282	#NULL!	#NULL!	1	1
18	21	0	1	0	1	1	0	0	0	0	0	0	15	80	7.26	4.1	56	36.5	147	17	0	0	0	1	0	1	0	0	0	300	0	0	0	0	0.91178	2240032407174592	#NULL!	#NULL!	#NULL!	#NULL!	#NULL!
19	30	0	1	0	1	0	1	0	0	0	0	0	9	40	7.04	9.8	48	31.5	141	35	0	0	0	1	0	1	0	0	0	365	0	0	0	0	0.601249	1322429641374553	5597901	#NULL!	#NULL!	1	1
20	21	0	1	0	1	0	1	0	0	0	0	0	13	71	7.11	8.6	50	38.4	152	66	1	0	1	1	0	1	0	0	0	365	0	0	0	0	0.666187	3217448450413925	6724587	#NULL!	#NULL!	1	1
21	16	0	1	0	1	0	0	1	0	0	0	0	14	100	7.39	4.5	78	23.8	258	43	0	0	0	1	0	1	0	0	0	300	0	0	0	0	0.961067	4128725656237341	#NULL!	#NULL!	#NULL!	#NULL!	#NULL!
22	64	0	1	0	1	0	0	0	1	0	0	0	3	40	7.08	13	48	46.5	116	41	0	0	1	1	0	1	0	0	0	365	0	0	0	0	0.542164	2729564828767451	6539597	#NULL!	#NULL!	1	1
23	69	0	1	0	0	0	0	0	0	1	0	0	15	124	7.42	2.7	99	21.5	247	21	0	0	0	1	0	1	0	0	0	300	0	0	0	0	0.96479	2234652413034658	#NULL!	#NULL!	#NULL!	#NULL!	#NULL!
24	76	0	1	0	1	1	0	0	0	0	0	0	3	71	7.34	5.5	38	89.7	115	43	1	0	0	0	0	1	1	0	1	5	0	0	1	0	0.477708	3410359685145893	7193899	#NULL!	#NULL!	1	1
25	16	0	1	0	1	0	0	1	0	0	0	0	15	99	7.39	4	70	28.6	265	26	0	0	0	1	0	1	0	0	0	300	0	0	0	0	0.971497	2156791407452342	#NULL!	#NULL!	#NULL!	#NULL!	#NULL!
26	18	1	1	0	1	0	0	1	0	0	0	0	15	94	7.49	2.4	85	28.2		29	0	0	0	1	0	1	0	0	0	300	0	0	0	0	0.968982	2993245531807187	#NULL!	#NULL!	#NULL!	#NULL!	#NULL!
27	21	0	1	0	1	1	0	0	0	0	0	0	15	93	7.32	1.1	86	25.5		21	0	0	0	1	0	1	0	0	0	300	0	0	0	0	0.911908	3787091480337888	#NULL!	#NULL!	#NULL!	#NULL!	#NULL!
28	61	1	1	1	0	0	0	0	0	1	0	0	3	40	6.74	17				9	0	0	0	0	0	0	1	0	0	29	0	0	0	1	0.875239	2140185820635731	#NULL!	#NULL!	#NULL!	#NULL!	#NULL!
29	68	0	1	0	0	0	0	0	0	1	0	0	15	105	7.27	2.5	100	24.4	254	16	0	0	0	1	0	0	0	0	0	300	0	0	0	0	0.964813	3924331802057618	#NULL!	#NULL!	#NULL!	#NULL!	#NULL!
30	68	0	1	0	1	1	0	0	0	0	0	0	3	40	7.2	9.9	25		85	75	1	0	1	1	0	1	1	1	1	1	1	0	0	0	0.373284	3199221934734542	4454161	#NULL!	#NULL!	1	1
31	47	0	1	0	0	0	0	0	0	1	0	0	15	80	7.39	3.3	11.5	22.4	228	13	0	0	0	0	0	0	0	0	0	365	0	0	0	0	0.971817	4139333959062154	#NULL!	#NULL!	#NULL!	#NULL!	#NULL!
32	73	0	1	0	1	1	0	0	0	0	0	0	3	89	6.99	11.9	55	52.1	128	17	0	0	0	1	0	1	1	1	1	2	0	0	1	0	0.589603	2934353159130599	8510836	#NULL!	#NULL!	1	1
33	44	0	1	0	0	0	0	0	0	0	1	0	13	60	7.37	3.2	116	20.6	198	59	0	0	0	1	1	1	0	0	0	365	0	0	0	0	0.4805	2501041125198397	6359285	#NULL!	#NULL!	1	1
34	48	0	1	0	0	0	0	0	0	1	0	0	14	77	7.43	2.7	100	26.1		10	0	0	0	0	0	1	0	0	0	300	0	0	0	0	0.969109	3727213118703342	#NULL!	#NULL!	#NULL!	#NULL!	#NULL!
35	51	1	1	0	0	0	0	0	0	0	1	0	14	64	7.39	4.8	87	32.7	160	35	0	0	0	1	0	1	0	0	0	365	0	0	0	0	0.564116	1862597524873342	6802797	#NULL!	#NULL!	1	1
36	62	0	1	0	1	1	0	0	0	0	0	0	3	48	6.97	8.2	74	37.6	368	29	0	0	0	1	0	1	1	1	1	0	1	0	0	0	0.548019	1974210061709948	6762108	#NULL!	#NULL!	1	1
37	18	0	1	0	1	1	0	0	0	0	0	0	15	96	7.33	6.4	89	27.2	146	35	0	0	0	1	0	1	0	0	0	300	0	0	0	0	0.90118	3292275282893749	#NULL!	#NULL!	#NULL!	#NULL!	#NULL!
38	81	0	1	0	1	1	0	0	0	0	0	0	3	78	7.32	2.9	70	29.1	369	50	1	0	0	1	0	1	1	0	0	51	0	0	1	0	0.445043	2648204428686983	7078819	#NULL!	#NULL!	1	1
39	80	0	1	0	0	0	0	0	0	1	0	0	7	71	6.91		63	31.8	190	17	0	0	0	1	0	1	1	0	0	1	1	0	0	0	0.894264	2985737751283913	#NULL!	#NULL!	#NULL!	#NULL!	#NULL!
40	59	0	1	0	1	0	0	0	1	0	0	0	14	60	7.18		100	24	347	38	0	0	0	1	0	1	0	0	0	300	0	0	0	0	0.823072	2161802014484118	#NULL!	#NULL!	#NULL!	#NULL!	#NULL!
41	24	1	1	0	1	1	0	0	0	0	0	0	15	52	7.05	10.5	46	46.2	120	50	0	0	1	1	0	1	0	0	0	300	0	0	0	0	0.852279	2202395457264081	#NULL!	#NULL!	#NULL!	#NULL!	#NULL!
42	15	0	1	1	1	1	0	0	0	0	0	0	14	143			90	25.1	211	10	0	0	0	0	0	1	0	0	0	300	0	0	0	0	0.934675	3038077244301921	#NULL!	#NULL!	#NULL!	#NULL!	#NULL!
43	31	0	1	0	1	1	0	0	0	0	0	0	10	100	7.28	2.8	87	25.4	288	29	0	0	0	1	0	1	0	0	0	300	0	0	0	0	0.830286	2452140810497893	#NULL!	#NULL!	#NULL!	#NULL!	#NULL!
44	12	0	1	0	1	0	0	1	0	0	0	0	15	84	7.29	2.7	76	26.1	269	16	0	0	0	1	0	0	0	0	0	300	0	0	0	0	0.974725	3077530891662508	#NULL!	#NULL!	#NULL!	#NULL!	#NULL!
45	68	0	1	0	1	0	0	1	0	0	0	0	15	60	7.27	4.7	67	29.2	148	25	0	0	0	1	0	0	1	0	0	55	0	0	0	1	0.934418	2296038813193306	#NULL!	#NULL!	#NULL!	#NULL!	#NULL!
46	60	1	1	0	1	0	0	0	1	0	0	0	13	87	7.24	1.7	81	21		26	0	0	0	1	0	1	0	0	0	300	0	0	0	0	0.843167	2340346705116583	#NULL!	#NULL!	#NULL!	#NULL!	#NULL!
47	2	1	1	0	1	1	0	0	0	0	0	0	11	78	7.35	2.6	52	41.6	108	33	0	0	1	1	0	1	0	0	0	365	0	0	0	0	0.876247	3665811746499778	#NULL!	#NULL!	#NULL!	#NULL!	#NULL!
48	58	0	1	0	1	0	0	1	0	0	0	0	12	71	7.34	5.1	77	27.6	164	45	0	0	1	1	0	1	1	0	0	3	1	0	0	0	0.905643	1942493469560457	#NULL!	#NULL!	#NULL!	#NULL!	#NULL!
49	29	0	1	0	1	0	0	1	0	0	0	0	14	98			84	31.4		36	0	0	1	1	0	1	0	0	0	300	0	0	0	0	0.957186	2947897830764492	#NULL!	#NULL!	#NULL!	#NULL!	#NULL!
50	38	0	1	1	1	1	0	0	0	0	0	0	15	100	7.38	8	71	25.3	185	9	0	0	0	0	0	0	0	0	0	300	0	0	0	0	0.907525	2293166449576241	#NULL!	#NULL!	#NULL!	#NULL!	#NULL!
51	85	0	1	0	0	0	0	0	0	0	0	1	13	40	7.18	6.5				57	0	0	1	1	1	1	1	1	1	1	1	0	0	0	1	3195750137319181	#NULL!	#NULL!	#NULL!	#NULL!	#NULL!
52	16	0	1	0	1	0	0	1	0	0	0	0	7	136	7.32	6.5	53	36.9	152	75	1	0	0	1	0	5	1	0	0	3	0	1	0	0	0.899418	3442078623302422	#NULL!	#NULL!	#NULL!	#NULL!	#NULL!
53	64	1	1	0	1	1	0	0	0	0	0	0	12	64			84	27.9		10	0	0	0	0	0	1	0	0	0	300	0	0	0	0	0.808374	2135467617481164	#NULL!	#NULL!	#NULL!	#NULL!	#NULL!
54	43	0	1	0	0	0	0	0	0	1	0	0	15	125	7.39	3.6	76	24.6		27	0	0	0	1	0	1	0	0	0	300	0	0	0	0	0.973397	2985272516888214	#NULL!	#NULL!	#NULL!	#NULL!	#NULL!
55	16	0	1	0	1	0	0	1	0	0	0	0	15	88	7.27	2.9	58	29.9	154	16	0	0	0	1	0	0	0	0	0	300	0	0	0	0	0.973736	2471285003930301	#NULL!	#NULL!	#NULL!	#NULL!	#NULL!
56	45	0	1	0	0	0	0	0	0	1	0	0	14	93	7.34	4.1	65	29.5	170	21	0	0	0	1	0	1	0	0	0	300	0	0	0	0	0.968053	2967652560028502	#NULL!	#NULL!	#NULL!	#NULL!	#NULL!
57	55	0	1	0	1	0	0	1	0	0	0	0	15	88	7.34	3.9	95	22.2	235	29	0	0	0	1	0	0	0	0	0	300	0	0	0	0	0.947897	3803607139884718	#NULL!	#NULL!	#NULL!	#NULL!	#NULL!
58	31	0	1	0	1	0	0	1	0	0	0	0	15	113	7.37	2.2	80	23.9	208	26	0	0	0	1	0	1	0	0	0	300	0	0	0	0	0.966977	3331762913356285	#NULL!	#NULL!	#NULL!	#NULL!	#NULL!
59	24	0	1	0	1	0	0	1	0	0	0	0	14	96	7.43	1.6	60	28.7	147	34	0	0	0	1	0	1	0	0	0	300	0	0	0	0	0.960627	2333452591434304	#NULL!	#NULL!	#NULL!	#NULL!	#NULL!
60	59	1	1	0	1	0	0	1	0	0	0	0	14	67	7.44	1.1	79	24.4	222	43	0	0	0	1	0	1	0	0	0	300	0	0	0	0	0.922098	2002961201963110	#NULL!	#NULL!	#NULL!	#NULL!	#NULL!
61	81	0	1	0	1	0	0	0	1	0	0	0	15	76	7.42	1.9	83	25.4		25	0	0	0	1	0	0	0	0	0	300	0	0	0	0	0.827936	1923065937278035	#NULL!	#NULL!	#NULL!	#NULL!	#NULL!
62	20	0	1	0	1	0	0	1	0	0	0	0	15	87	7.38	3.3	84	24.7	116	25	0	0	0	1	0	0	0	0	0	300	0	0	0	0	0.968834	3277280298908932	#NULL!	#NULL!	#NULL!	#NULL!	#NULL!
63	58	0	1	0	1	1	0	0	0	0	0	0	15	83	7.38	4.6	76	29		29	0	0	0	1	0	1	0	0	0	300	0	0	0	0	0.842474	3679936624874286	#NULL!	#NULL!	#NULL!	#NULL!	#NULL!
64	64	1	1	0	0	0	0	0	0	1	0	0	15	70	7.42		84	29.1	165	9	0	0	0	0	0	0	0	0	0	300	0	0	0	0	0.964908	3281152661525985	#NULL!	#NULL!	#NULL!	#NULL!	#NULL!
65	52	1	1	0	1	0	0	1	0	0	0	0	15	93	7.38	2.3	83	26.2	275	26	0	0	0	1	0	1	0	0	0	300	0	0	0	0	0.95267	3974432252358518	#NULL!	#NULL!	#NULL!	#NULL!	#NULL!
66	53	0	1	0	1	0	0	0	1	0	0	0	15	60	7.38	2.8	97	22.9		24	0	0	0	0	0	1	0	0	0	300	0	0	0	0	0.870901	2523533321674784	#NULL!	#NULL!	#NULL!	#NULL!	#NULL!
67	8	0	1	0	1	1	0	0	0	0	0	0	15	81	7.37	4.7	69	26.3	191	16	0	0	0	1	0	0	0	0	0	300	0	0	0	0	0.926485	3316674687091742	#NULL!	#NULL!	#NULL!	#NULL!	#NULL!
68	77	0	1	0	1	1	0	0	0	0	0	0	13	85	7.48	4.7	53	34.7		50	0	0	1	1	0	1	0	0	0	210	0	0	0	0	0.71798	3403854309629825	#NULL!	#NULL!	#NULL!	#NULL!	#NULL!
69	80	1	1	0	1	1	0	0	0	0	0	0	14	152	7.19	5.9	81	23.1	257	36	1	0	0	1	0	1	1	0	1	3	0	1	0	0	0.810792	2772870837685088	#NULL!	#NULL!	#NULL!	#NULL!	#NULL!
70	70	0	1	0	0	0	0	0	0	1	0	0	15	79	7.28	3.2	83	20	179	16	0	0	0	1	0	0	0	0	0	300	0	0	0	0	0.959952	3975359788141117	#NULL!	#NULL!	#NULL!	#NULL!	#NULL!
71	1	1	1	0	1	0	1	0	0	0	0	0	15	108	7.45	1.2	82	25.9	325	16	0	0	0	1	0	0	0	0	0	300	0	0	0	0	0.878868	2484994799059563	#NULL!	#NULL!	#NULL!	#NULL!	#NULL!
72	11	0	1	0	1	0	0	1	0	0	0	0	15	136			32	39.7	70	21	0	0	0	1	0	1	0	0	0	300	0	0	0	0	0.978433	3724410990296982	#NULL!	#NULL!	#NULL!	#NULL!	#NULL!
73	30	0	1	0	1	0	0	1	0	0	0	0	15	93	7.45		75	23.9		26	0	0	0	1	0	1	0	0	0	300	0	0	0	0	0.964735	3640948361909848	#NULL!	#NULL!	#NULL!	#NULL!	#NULL!
74	45	1	1	0	1	0	0	1	0	0	0	0	15	109	7.36		82	34.7	170	54	1	0	0	1	0	1	0	0	0	300	0	0	0	0	0.942867	3104306002987601	#NULL!	#NULL!	#NULL!	#NULL!	#NULL!
75	60	0	1	0	1	0	0	1	0	0	0	0	15	108	7.22	2	74	23	181	33	0	0	1	1	0	1	0	0	0	300	0	0	0	0	0.945913	2774455172438078	#NULL!	#NULL!	#NULL!	#NULL!	#NULL!
76	80	1	1	0	1	0	0	1	0	0	0	0	12	101	7.35	2.8	75	27.6	291	29	0	0	0	1	0	1	0	0	0	300	0	0	0	0	0.907576	3740531976659796	#NULL!	#NULL!	#NULL!	#NULL!	#NULL!
77	12	0	1	0	1	0	0	1	0	0	0	0	13	89			50	37	198	34	0	0	0	1	0	1	0	0	0	300	0	0	0	0	0.961805	2085626309957690	#NULL!	#NULL!	#NULL!	#NULL!	#NULL!
78	66	1	1	0	0	0	0	0	0	1	0	0	15	119	7.34	2.8	45	31.8	362	33	0	0	0	1	1	1	0	0	0	300	0	0	0	0	0.959955	4058631983956955	#NULL!	#NULL!	#NULL!	#NULL!	#NULL!
79	22	1	1	0	1	1	0	0	0	0	0	0	15	78	7.38	3.9	74	35.7	174	26	0	0	0	1	0	1	0	0	0	300	0	0	0	0	0.899992	2201869484686168	#NULL!	#NULL!	#NULL!	#NULL!	#NULL!
80	38	0	1	0	0	0	0	0	0	1	0	0	15	70	7.28	2.4	71	32.5	168	29	0	0	0	1	0	1	0	0	0	300	0	0	0	0	0.968271	2257444668411219	#NULL!	#NULL!	#NULL!	#NULL!	#NULL!
81	25	1	1	0	1	1	0	0	0	0	0	0	13	116	7.33	7.5	86	27.8	275	21	0	0	0	1	0	1	0	0	0	300	0	0	0	0	0.896738	2116504984593436	#NULL!	#NULL!	#NULL!	#NULL!	#NULL!
82	37	0	1	0	1	1	0	0	0	0	0	0	14	40	7.24	8.3	69	24.7	164	26	0	0	0	1	0	1	0	0	0	365	0	0	0	0	0.848787	2946731621265874	#NULL!	#NULL!	#NULL!	#NULL!	#NULL!
83	17	0	1	0	1	0	0	1	0	0	0	0	15	99	7.23	4.2	68	26.7	106	29	0	0	0	1	0	1	0	0	0	300	0	0	0	0	0.97	4173544690694041	#NULL!	#NULL!	#NULL!	#NULL!	#NULL!
84	87	1	1	0	1	0	0	1	0	0	0	0	15	110	7.43	1.9	69	47.2		25	0	0	0	1	0	0	0	0	0	300	0	0	0	0	0.930638	2620877573706664	#NULL!	#NULL!	#NULL!	#NULL!	#NULL!
85	17	0	1	0	1	1	0	0	0	0	0	0	3	107	7.33	2.1	56	38		38	0	0	0	1	0	1	0	0	0	365	0	0	0	0	0.720275	2912205010686353	#NULL!	#NULL!	#NULL!	#NULL!	#NULL!
86	23	0	1	0	1	0	1	0	0	0	0	0	3	0	6.71	20				42	0	0	1	1	0	1	1	0	1	0	1	0	0	0	0.404079	1919515476626685	#NULL!	#NULL!	#NULL!	#NULL!	#NULL!
87	39	0	1	0	1	1	0	0	0	0	0	0	15	66	7.34	2.6	77	26.8		43	0	0	0	1	0	0	0	0	0	300	0	0	0	0	0.844381	3344368254172194	#NULL!	#NULL!	#NULL!	#NULL!	#NULL!
88	18	0	1	0	1	0	1	0	0	0	0	0	12	80	7.17	8.2	49	39.7	156	27	0	0	0	1	0	1	0	0	0	300	0	0	0	0	0.762521	2516733293274760	#NULL!	#NULL!	#NULL!	#NULL!	#NULL!
89	38	0	1	0	1	0	0	1	0	0	0	0	15	93	7.35	4.8	78	25.3		51	0	0	1	1	0	1	0	0	0	300	0	0	0	0	0.946565	2489398295270012	#NULL!	#NULL!	#NULL!	#NULL!	#NULL!
90	23	0	1	0	1	0	0	1	0	0	0	0	15	98	7.38	0.9	78	38.3	457	26	0	0	0	1	0	1	0	0	0	300	0	0	0	0	0.96854	3460255469832798	#NULL!	#NULL!	#NULL!	#NULL!	#NULL!
91	41	0	1	0	0	0	0	0	0	1	0	0	7	80	7.34	1.7	100	23.5	277	17	0	0	0	1	0	1	0	0	0	300	0	0	0	0	0.937958	2180354453141267	#NULL!	#NULL!	#NULL!	#NULL!	#NULL!
92	68	0	1	0	0	0	0	0	0	1	0	0	13	79	7.34	3.8	74	27	193	17	0	0	0	0	0	1	0	0	0	300	0	0	0	0	0.951554	4148462630448086	#NULL!	#NULL!	#NULL!	#NULL!	#NULL!
93	20	1	1	0	1	0	0	1	0	0	0	0	15	100	7.44	4.6	90	29.7	187	26	0	0	0	1	0	1	0	0	0	300	0	0	0	0	0.97003	4081231523755371	#NULL!	#NULL!	#NULL!	#NULL!	#NULL!
94	58	0	1	1	0	0	0	0	0	1	0	0	6	80	7.3	11.8	57	23.2	184	16	0	0	0	1	0	0	0	0	0	300	0	0	0	0	0.915648	2715274026895174	#NULL!	#NULL!	#NULL!	#NULL!	#NULL!
95	12	0	1	0	1	0	0	1	0	0	0	0	15	70	7.3	4	77	27.6	275	9	0	0	0	0	0	0	0	0	0	300	0	0	0	0	0.975527	2866523586642492	#NULL!	#NULL!	#NULL!	#NULL!	#NULL!
96	19	0	1	0	1	1	0	0	0	0	0	0	15	102	7.39	2.1	68	29.3	163	41	0	0	1	1	0	1	0	0	0	300	0	0	0	0	0.895062	2224605254893274	#NULL!	#NULL!	#NULL!	#NULL!	#NULL!
97	31	0	1	0	1	0	0	1	0	0	0	0	15	98	7.37	2	88	29	247	22	0	0	0	0	0	1	0	0	0	300	0	0	0	0	0.966663	2931900185771701	#NULL!	#NULL!	#NULL!	#NULL!	#NULL!
98	16	0	1	0	1	1	0	0	0	0	0	0	15	54	7.46	3.7	59	30.1	119	25	0	0	0	1	0	0	0	0	0	365	0	0	0	0	0.899834	2241553195736944	#NULL!	#NULL!	#NULL!	#NULL!	#NULL!
99	33	0	1	0	1	0	0	1	0	0	0	0	15	110	7.38	1.3	83	26.9	354	16	0	0	0	1	0	0	0	0	0	365	0	0	0	0	0.969705	4045875146686558	#NULL!	#NULL!	#NULL!	#NULL!	#NULL!
100	76	0	1	0	0	0	0	0	0	1	0	0	15	139	7.37	2.9	84	22.6	212	11	0	0	0	0	0	1	0	0	0	300	0	0	0	0	0.967817	2670531721668661	#NULL!	#NULL!	#NULL!	#NULL!	#NULL!
101	25	0	1	0	1	0	0	1	0	0	0	0	3	144	7.28	2.8	44	59.5	70	43	1	0	0	0	0	1	1	0	1	6	0	1	0	0	0.889261	2917955267937073	#NULL!	#NULL!	#NULL!	#NULL!	#NULL!
102	19	0	1	0	1	0	0	1	0	0	0	0	13	68	7.28	4.2	56	33.9	129	54	0	0	1	1	0	1	0	0	0	300	0	0	0	0	0.941806	2621410478305373	#NULL!	#NULL!	#NULL!	#NULL!	#NULL!
103	28	0	1	0	0	0	0	0	0	1	0	0	15	77	7.36	2.6	85	24	213	10	0	0	0	0	0	1	0	0	0	300	0	0	0	0	0.978792	4042165412557389	#NULL!	#NULL!	#NULL!	#NULL!	#NULL!
104	49	0	1	0	1	0	0	1	0	0	0	0	14	67	7.17	4.6	72	25.9	204	26	0	0	0	1	0	1	0	0	0	300	0	0	0	0	0.944293	2264907662800135	#NULL!	#NULL!	#NULL!	#NULL!	#NULL!
105	51	0	1	1	0	0	0	0	0	1	0	0	11	40	7.15	14.8	67	31.5	354	17	0	0	0	1	0	1	0	0	0	300	0	0	0	0	0.94484	2809292048948394	#NULL!	#NULL!	#NULL!	#NULL!	#NULL!
106	58	0	1	0	1	1	0	0	0	0	0	0	14	69	6.8	15	17	69.6	196	19	0	0	0	0	0	1	1	0	1	8	0	0	1	0	0.83774	1989343597110418	#NULL!	#NULL!	#NULL!	#NULL!	#NULL!
107	16	1	1	0	1	0	0	1	0	0	0	0	12	100	7.29	4.5	66	32.1	275	50	0	0	1	1	0	1	0	0	0	365	0	0	0	0	0.947926	2392826226554675	#NULL!	#NULL!	#NULL!	#NULL!	#NULL!
108	68	0	1	0	1	1	0	0	0	0	0	0	15	47	7.27	4.1	71	30.4	173	41	0	0	1	1	0	1	0	0	0	300	0	0	0	0	0.774638	2665699019170597	#NULL!	#NULL!	#NULL!	#NULL!	#NULL!
109	41	0	1	0	1	1	0	0	0	0	0	0	15	60	7.26	3.5	67	37	140	38	0	0	0	1	0	1	0	0	0	300	0	0	0	0	0.845967	2882618129925977	#NULL!	#NULL!	#NULL!	#NULL!	#NULL!
110	48	1	1	1	0	0	0	0	0	1	0	0	15	63	7.44	4.1	94	20	275	17	0	0	0	1	0	1	0	0	0	300	0	0	0	0	0.967865	3652370403175869	#NULL!	#NULL!	#NULL!	#NULL!	#NULL!
111	25	0	1	0	1	0	0	1	0	0	0	0	13	71	7.29	2.7	68	32.4	281	50	0	0	1	1	0	1	0	0	0	300	0	0	0	0	0.940716	3169744527302585	#NULL!	#NULL!	#NULL!	#NULL!	#NULL!
112	50	0	1	0	1	0	0	1	0	0	0	0	14	54	7.29	5	82	27.7	267	45	0	0	1	1	0	1	0	0	0	365	0	0	0	0	0.925367	3454321068029646	#NULL!	#NULL!	#NULL!	#NULL!	#NULL!
113	45	1	1	1	0	0	0	0	0	1	0	0	3	68	7.29	7.6	84	31.5	212	17	0	0	0	1	0	1	0	0	0	300	0	0	0	0	0.89868	3915568482767739	#NULL!	#NULL!	#NULL!	#NULL!	#NULL!
114	20	0	1	0	1	1	0	0	0	0	0	0	15	95	7.38	2.5	54	29.3	161	17	0	0	0	1	0	1	0	0	0	365	0	0	0	0	0.917661	2652441480398100	#NULL!	#NULL!	#NULL!	#NULL!	#NULL!
115	37	0	1	0	1	0	0	0	1	0	0	0	15	78	7.28	3.2	100	23.6	302	50	0	0	1	1	0	1	0	0	0	300	0	0	0	0	0.866452	3645255017829777	#NULL!	#NULL!	#NULL!	#NULL!	#NULL!
116	74	0	1	0	1	0	0	1	0	0	0	0	3	70	7.32	2.4	62	32.9	152	50	1	0	0	1	0	1	0	0	0	300	0	0	0	0	0.732248	1844145292516811	#NULL!	#NULL!	#NULL!	#NULL!	#NULL!
117	21	0	1	0	1	0	0	1	0	0	0	0	11	72	7.29	2.4	53	30.7	134	38	1	0	0	0	0	1	0	0	0	300	0	0	0	0	0.94076	2615149561522679	#NULL!	#NULL!	#NULL!	#NULL!	#NULL!
118	37	0	1	0	1	1	0	0	0	0	0	0	9	86	6.89	8.1	30	48.2	56	54	0	0	1	1	0	1	0	0	0	365	0	0	0	0	0.734291	1756336018089778	#NULL!	#NULL!	#NULL!	#NULL!	#NULL!
119	50	0	1	0	0	0	0	0	0	1	0	0	15	105	7.35	4.1	87	26.4	231	26	0	0	0	1	0	1	0	0	0	300	0	0	0	0	0.968723	3466076370295447	#NULL!	#NULL!	#NULL!	#NULL!	#NULL!
120	80	1	1	0	1	1	0	0	0	0	0	0	8	94	7.41	2.9	60	36.7	151	34	1	0	0	0	0	1	1	0	1	14	0	0	1	0	0.645858	1542837107594968	#NULL!	#NULL!	#NULL!	#NULL!	#NULL!
121	29	0	1	0	1	0	1	0	0	0	0	0	3	75	7.2	3.5	50	35.1	89	66	1	1	1	1	0	1	1	0	0	35	0	1	0	0	0.383456	1866007036101845	#NULL!	#NULL!	#NULL!	#NULL!	#NULL!
122	69	0	1	0	1	1	0	0	0	0	0	0	12	70	7.41	2.7	61	33.8	96	66	1	0	1	1	1	1	1	1	1	0	1	0	0	0	0.661676	2979585624827589	#NULL!	#NULL!	#NULL!	#NULL!	#NULL!
123	56	0	1	0	1	0	0	1	0	0	0	0	14	116	7.26	7.3	87	28.3	229	26	0	0	0	1	0	1	0	0	0	300	0	0	0	0	0.949478	3724756903334718	#NULL!	#NULL!	#NULL!	#NULL!	#NULL!
124	47	0	1	0	1	0	0	1	0	0	0	0	15	102	7.4	2.5	108	20.1	198	26	0	0	0	1	0	1	0	0	0	300	0	0	0	0	0.957252	3341755541334079	#NULL!	#NULL!	#NULL!	#NULL!	#NULL!
125	66	1	1	0	1	0	0	1	0	0	0	0	3	40	7.07	6.2	61	35.8	90	38	1	0	0	0	0	1	1	0	1	3	0	1	0	0	0.759463	2851000043072001	#NULL!	#NULL!	#NULL!	#NULL!	#NULL!
126	24	0	1	0	0	0	0	0	0	1	0	0	14	106	7.33	3.3	128	24.5	302	17	0	0	0	1	0	1	0	0	0	300	0	0	0	0	0.978312	2824159095549400	#NULL!	#NULL!	#NULL!	#NULL!	#NULL!
127	70	0	1	0	1	1	0	0	0	0	0	0	14	71	7.28	9.1	101	22.8	239	34	0	0	1	0	0	1	0	0	0	300	0	0	0	0	0.783897	1761930129872063	#NULL!	#NULL!	#NULL!	#NULL!	#NULL!
128	89	1	1	0	1	1	0	0	0	0	0	0	14	94	7.34	5	64	36.7	116	57	1	0	1	1	0	1	0	0	0	300	0	0	0	0	1	3971122191428365	#NULL!	#NULL!	#NULL!	#NULL!	#NULL!
129	51	0	1	0	0	0	0	0	0	1	0	0	14	80	7.37	3.2	99	20.1	258	36	1	0	0	1	0	1	0	0	0	300	0	0	0	0	0.956078	3649396406253905	#NULL!	#NULL!	#NULL!	#NULL!	#NULL!
130	62	0	1	0	0	0	0	0	0	1	0	0	15	90	7.32	1.1	124	27	281	33	0	0	0	1	1	1	0	0	0	300	0	0	0	0	0.957459	4206265924857449	#NULL!	#NULL!	#NULL!	#NULL!	#NULL!
131	81	0	1	0	0	0	0	0	0	1	0	0	3	58	6.99	14.2	44		131	48	1	0	1	1	0	1	1	1	1	1	0	0	1	0	0.775391	2309891317750695	#NULL!	#NULL!	#NULL!	#NULL!	#NULL!
132	17	0	1	0	1	0	0	1	0	0	0	0	15	90	7.33	2.5	83		138	22	0	0	0	0	0	1	0	0	0	300	0	0	0	0	0.97152	2365037683189295	#NULL!	#NULL!	#NULL!	#NULL!	#NULL!
133	13	0	1	1	0	0	0	0	0	1	0	0	3	0	6.65	23	64	33.3	173	34	0	0	0	1	0	0	1	1	1	1	1	0	0	0	0.893845	1967368345184860	#NULL!	#NULL!	#NULL!	#NULL!	#NULL!
134	17	0	1	0	1	0	0	1	0	0	0	0	15	84	7.35	3.3	52	38.6	209	26	0	0	0	1	0	1	0	0	0	300	0	0	0	0	0.969332	2599654737038345	#NULL!	#NULL!	#NULL!	#NULL!	#NULL!
135	72	0	1	0	1	0	0	1	0	0	0	0	14	76	7.21	9.7	63	29.1	218	43	0	0	0	1	0	1	0	0	0	300	0	0	0	0	0.91107	2336208446701845	#NULL!	#NULL!	#NULL!	#NULL!	#NULL!
136	52	0	1	0	0	0	0	0	0	1	0	0	10	80	7.29	7.6	90	21.8	204	26	0	0	0	1	0	1	0	0	0	300	0	0	0	0	0.940889	3257217368720322	#NULL!	#NULL!	#NULL!	#NULL!	#NULL!
137	42	0	1	0	1	1	0	0	0	0	0	0	15	93	7.34	5.9	64	22.8	82	17	0	0	0	1	0	1	0	0	0	300	0	0	0	0	0.890508	2614558014748044	#NULL!	#NULL!	#NULL!	#NULL!	#NULL!
138	45	0	1	0	1	1	0	0	0	0	0	0	13	73	7.36	3.6	79	27.6	160	42	0	0	1	1	0	1	0	0	0	365	0	0	0	0	0.807675	1883136671490597	#NULL!	#NULL!	#NULL!	#NULL!	#NULL!
139	61	1	1	0	0	0	0	0	0	1	0	0	15	90	7.25	4.9	108	20.5	320	10	0	0	0	0	0	1	0	0	0	300	0	0	0	0	0.968475	2219740207298175	#NULL!	#NULL!	#NULL!	#NULL!	#NULL!
140	39	0	1	0	1	1	0	0	0	0	0	0	14	113	7.48	8	102	32.6	272	17	0	0	0	1	0	1	0	0	0	300	0	0	0	0	0.89213	2931486902531855	#NULL!	#NULL!	#NULL!	#NULL!	#NULL!
141	74	0	1	0	0	0	0	0	0	1	0	0	3	0	7.32	11.3	98	37.2	301	29	0	0	0	1	0	1	1	1	1	0	1	0	0	0	0.793218	3406695890154541	#NULL!	#NULL!	#NULL!	#NULL!	#NULL!
142	62	0	0	0	0	0	0	0	0	0	1	0	15	100			65	28.5	195	42	0	1	1	0	0	1	1	1	1	0	1	0	0	0	0.566756	#NULL!	#NULL!	#NULL!	#NULL!	#NULL!	#NULL!
143	68	0	0	0	0	0	0	0	0	1	0	0	11	90	7.26		94	23.2	276	36	0	0	1	1	0	1	1	0	1	1	1	0	0	0	0.928448	#NULL!	#NULL!	2658881187717164	486043	1	1
144	76	0	0	0	0	0	0	0	0	0	1	0	14	99	7.39	0.8	77	26.9	398	41	0	0	1	1	0	1	0	0	0	365	0	0	0	0	0.493778	#NULL!	#NULL!	#NULL!	#NULL!	#NULL!	#NULL!
145	59	1	0	0	1	1	0	0	0	0	0	0	13	82	7.41	2.8	75	29.7	356	45	0	0	1	1	0	1	1	0	0	0	1	0	0	0	0.775186	#NULL!	#NULL!	2331898980773486	4790176	1	1
146	51	1	0	1	1	0	1	0	0	0	0	0	3	0	7.25	13.3	42	32		25	0	0	0	1	0	0	1	1	1	0	1	0	0	0	0.363691	#NULL!	#NULL!	3199221934734542	7807167	1	1
147	22	0	0	0	1	1	0	0	0	0	0	0	9	74	7.4	5.1	61	45.1	173	29	0	0	0	1	0	1	0	0	0	365	0	0	0	0	0.817508	#NULL!	#NULL!	1934949974930041	3191749	1	1
148	46	0	0	0	1	0	0	1	0	0	0	0	14	57	7.3	6.2	74	38.1		42	0	0	1	1	0	1	1	0	0	0	1	0	0	0	0.932419	#NULL!	#NULL!	3682233707765514	407494	1	1
149	57	1	0	0	1	0	1	0	0	0	0	0	14	57	7.34	4.7	53	34.1	139	57	1	0	0	1	1	1	1	1	1	1	1	0	0	0	0.587794	#NULL!	#NULL!	1322429641374553	7075054	1	1
150	75	1	0	0	1	1	0	0	0	0	0	0	11	77	7.23	9.3	39	110	113	50	0	0	1	0	1	1	1	0	0	1	1	0	0	0	0.6716	#NULL!	#NULL!	1614177024614077	2752392	1	1
151	8	1	0	0	1	1	0	0	0	0	0	0	8	86	7.2	6.6	41	44.5		34	0	0	0	1	0	1	0	0	0	365	0	0	0	0	0.828115	#NULL!	#NULL!	1965211251713599	1654953	1	1
152	61	0	0	0	0	0	0	0	0	1	0	0	4	80	7.18	10.1	65	30.9		33	0	0	1	1	0	1	1	1	1	0	1	0	0	0	0.870907	#NULL!	#NULL!	3383199256664852	1145416	1	1
153	23	0	0	0	1	1	0	0	0	0	0	0	13	85	7.4	2.9	75	29.9	184	43	0	0	0	1	0	1	0	0	0	365	0	0	0	0	0.85546	#NULL!	#NULL!	3685416606314181	491555	1	1
154	42	1	0	0	1	1	0	0	0	0	0	0	6	88	7.36	9.2	55	28.3	165	26	0	0	0	1	0	1	0	0	0	100	0	0	0	0	0.730179	#NULL!	#NULL!	3422094931351526	5782974	1	1
155	34	0	0	0	1	1	0	0	0	0	0	0	3	119	7.41	5.1	48	37.2	97	41	0	0	1	1	0	1	0	0	0	365	0	0	0	0	0.672417	#NULL!	#NULL!	2229512898616161	6143051	1	1
156	18	1	0	0	1	1	0	0	0	0	0	0	10	70	6.95	18.1	15	110		30	0	0	0	1	0	1	1	1	1	0	1	0	0	0	0.836594	#NULL!	#NULL!	2952291753946222	1469501	1	1
157	25	1	0	0	1	0	1	0	0	0	0	0	3	40	6.94	21.1	15	110	70	26	0	0	0	1	0	1	1	1	1	0	1	0	0	0	0.48857	#NULL!	#NULL!	2501041125198397	8494536	1	1
158	30	1	0	0	1	0	0	1	0	0	0	0	15	93	7.29	6.3	66	32.6	163	48	0	0	1	1	1	1	1	0	1	8	0	1	0	0	0.953678	#NULL!	#NULL!	3426699081163934	196675	1	1
159	63	0	0	0	1	1	0	0	0	0	0	0	3	114	7.27	6.7	15	110	70	50	1	0	0	1	0	1	1	1	1	0	0	1	0	0	0.544352	#NULL!	#NULL!	2729564828767451	7578842	1	1
160	21	0	0	0	1	1	0	0	0	0	0	0	11	98	7.27	3.7	69	29.5		51	0	0	1	1	0	1	1	0	0	104	0	0	1	0	0.823719	#NULL!	#NULL!	2829757282343910	2872208	1	1
161	54	0	0	0	1	0	1	0	0	0	0	0	13	70			49	46.5	192	35	0	0	0	1	0	1	1	1	1	0	1	0	0	0	0.651845	#NULL!	#NULL!	3217448450413925	7466832	1	1
162	74	0	0	0	1	0	0	0	1	0	0	0	3	88	7.09	7.7	18	44.4	103	43	0	0	0	1	0	1	1	0	1	1	1	0	0	0	0.549948	#NULL!	#NULL!	1974210061709948	10504769	1	1
163	71	0	0	1	0	0	0	0	0	0	1	0	15	53	7.23	10.5	43	57.2	82	25	0	0	0	1	0	0	1	0	1	1	1	0	0	0	0.54243	#NULL!	#NULL!	1862597524873342	8667115	1	1
164	23	0	0	0	1	0	0	0	1	0	0	0	9	40	6.98	14.8	56	36.8	141	35	0	0	0	1	0	1	1	1	1	0	1	0	0	0	0.811665	#NULL!	#NULL!	3131083405319567	286815	1	1
165	79	0	0	0	1	0	0	1	0	0	0	0	12	80	7.38	2.7	64	32.3	151	38	0	0	0	1	0	1	0	0	0	365	0	0	0	0	0.890513	#NULL!	#NULL!	1880335444086940	155523	1	1
166	33	0	0	0	1	0	1	0	0	0	0	0	3	112	7.34	4.3	61	33.5	154	45	0	0	1	1	0	1	0	0	0	365	0	0	0	0	0.473094	#NULL!	#NULL!	2648204428686983	10530590	1	1
167	72	0	0	0	1	1	0	0	0	0	0	0	6	40	7.15	7.4	19	110	70	64	0	0	1	1	1	1	1	1	1	0	1	0	0	0	0.472377	#NULL!	#NULL!	3410359685145893	7681406	1	1
168	79	1	0	0	1	1	0	0	0	0	0	0	9	40	7.17	10.4	35	31.3	313	9	0	0	0	0	0	0	1	1	1	1	0	0	1	0	0.695002	#NULL!	#NULL!	2236174441600730	6278493	1	1
169	37	1	0	0	1	1	0	0	0	0	0	0	3	0	6.6	22	78	42.2	153	33	0	0	1	1	0	1	1	1	1	1	1	0	0	0	0.572721	#NULL!	#NULL!	2934353159130599	7977382	1	1
170	49	0	0	0	1	0	1	0	0	0	0	0	3	0	7.1	7.9	40	24.1	321	38	0	0	0	1	0	1	1	1	1	0	1	0	0	0	0.331933	#NULL!	#NULL!	2795387940236193	6837009	1	1
DH1	22												12	70	7.26	2.7	61	24.425	148.25	21
	44												14	84	7.33	3.9	75	27.9	193	29
	61												15	100	7.38	6.475	85	33.2	263.25	42
DH0	30												3	53	7.16	4.8	40	29.9	108	33
	51												9	80	7.26	7.05	55	34.1	154	38
	68												13	90	7.35	10.325	66	45.1	193.5	45
DH1		109		12	107	46	8	46	7	30	3	1									17	1	31	116	6	123	26	12	19		13	5	6	2
		77.305		8.51064	75.8865	32.6241	5.67376	32.6241	4.96454	21.2766	2.12766	0.70922									12.0567	0.70922	21.9858	82.2695	4.25532	87.234	18.4397	8.51064	13.4752		9.21986	3.5461	4.25532	1.41844
DH0		18		2	24	13	6	3	2	2	3	0									2	1	13	26	4	26	21	13	17		17	2	2	0
		62.069		6.89655	82.7586	44.8276	20.6897	10.3448	6.89655	6.89655	10.3448	0									6.89655	3.44828	44.8276	89.6552	13.7931	89.6552	72.4138	44.8276	58.6207		58.6207	6.89655	6.89655	0
t-test	0.224015	0.129685											0.000968112	0.0509405	0.101052	0.00904058	2.02671e-05	0.00435204	0.217692	0.00440547

## Sheet: After matching database
No	age	sex	DH	indication	etiology	mechanism	HBP	HI	HIIVC	SI	PI	GI	Vascular	Others	GCS	sBP	pH	Lac	PT	APTT	Fib	ISS	head	face	chest	abdomen	extremity	superficial	mortality	mortality48	mortality28	duration	bleeding	TBI	MOF	sepsis	PRE_1	mgroup	mid	mgroup2	mid2	matched	filter_$
1	68	0	1	#NULL!	#NULL!	0	1	0	0	0	1	0	0	0	15	101	7.48	2.8	91	23.1		25	0	0	0	1	0	0	0	0	0	365	0	0	0	0	0.864695	4	6941975	#NULL!	#NULL!	1	1
2	61	1	1	#NULL!	#NULL!	1	0	0	0	0	0	1	0	0	15	107	7.42	2.8	86	22.7	307	10	0	0	0	0	0	1	0	0	0	365	0	0	0	0	0.970534	25	6367668	#NULL!	#NULL!	1	1
3	53	1	1	#NULL!	#NULL!	0	1	1	0	0	0	0	0	0	14	98	7.35	7.2	75	23.9	183	30	0	0	0	1	0	1	0	0	0	365	0	0	0	0	0.843957	19	6817555	#NULL!	#NULL!	1	1
4	49	0	1	#NULL!	#NULL!	0	1	0	0	1	0	0	0	0	15	113			71	21.9	281	17	0	0	0	1	0	1	0	0	0	365	0	0	0	0	0.962392	26	5030465	#NULL!	#NULL!	1	1
5	44	1	1	#NULL!	#NULL!	0	1	0	0	1	0	0	0	0	13	89	7.4	2.1	99	29	404	17	0	0	0	1	0	1	0	0	0	365	0	0	0	0	0.952549	13	1622737	#NULL!	#NULL!	1	1
6	26	1	1	#NULL!	#NULL!	0	1	1	0	0	0	0	0	0	14	104	7.3	1.7	76	27.7	208	34	0	0	0	1	0	1	0	0	0	365	0	0	0	0	0.884675	27	6083471	#NULL!	#NULL!	1	1
7	25	0	1	#NULL!	#NULL!	0	1	1	0	0	0	0	0	0	14	88	7.28	3.8	79	23.6	149	42	0	0	1	1	0	1	0	0	0	365	0	0	0	0	0.867895	22	6028625	#NULL!	#NULL!	1	1
8	21	1	1	#NULL!	#NULL!	0	1	0	0	1	0	0	0	0	3	40	7.16	17	32	39.8		33	0	0	0	1	0	1	0	0	0	365	0	0	0	0	0.863184	18	6317705	#NULL!	#NULL!	1	1
9	39	0	1	#NULL!	#NULL!	1	1	1	0	0	0	0	0	0	10	72	7.37	2.2	77	28	225	22	0	0	0	0	0	1	0	0	0	365	0	0	0	0	0.81027	6	5775275	#NULL!	#NULL!	1	1
10	64	1	1	#NULL!	#NULL!	1	1	0	1	0	0	0	0	0	14	120	7.35	5.6	70	25.8	134	33	0	0	0	1	0	0	1	1	1	1	1	0	0	0	0.695404	2	5681309	#NULL!	#NULL!	1	1
11	32	1	1	#NULL!	#NULL!	0	1	1	0	0	0	0	0	0	14	97	7.37	3.4	95	22.2	193	45	0	0	1	1	0	1	0	0	0	365	0	0	0	0	0.856062	16	6607204	#NULL!	#NULL!	1	1
12	17	1	1	#NULL!	#NULL!	0	1	1	0	0	0	0	0	0	10	92	7.23	4.3	81	27.9		45	0	0	1	1	0	1	0	0	0	365	0	0	0	0	0.823959	5	5013305	#NULL!	#NULL!	1	1
13	60	0	1	#NULL!	#NULL!	0	1	1	0	0	0	0	0	0	12	102	7.32	3.4	76	22.9	305	42	0	0	1	1	0	1	0	0	0	365	0	0	0	0	0.775136	10	2135374	#NULL!	#NULL!	1	1
14	49	1	1	#NULL!	#NULL!	1	1	0	1	0	0	0	0	0	13	79	7.37	4.7	64	27.1		22	0	0	0	0	0	2	0	0	0	365	0	0	0	0	0.711309	24	6084420	#NULL!	#NULL!	1	1
15	12	1	1	#NULL!	#NULL!	0	1	1	0	0	0	0	0	0	5	60	6.9	10.1	62	36.8	216	54	0	0	1	1	0	1	1	1	1	0	1	0	0	0	0.696431	8	6169635	#NULL!	#NULL!	1	1
16	21	0	1	#NULL!	#NULL!	0	1	1	0	0	0	0	0	0	3	40	6.78	19			70	26	0	0	0	1	0	1	1	1	1	0	1	0	0	0	0.683629	9	7500572	#NULL!	#NULL!	1	1
17	23	1	1	#NULL!	#NULL!	0	0	0	0	0	0	0	1	0	3	92	7.11	10.1	39	83.3	98	50	0	0	0	1	1	1	1	1	1	0	1	0	0	0	0.352421	15	10013282	#NULL!	#NULL!	1	1
19	30	1	1	#NULL!	#NULL!	0	1	0	1	0	0	0	0	0	9	40	7.04	9.8	48	31.5	141	35	0	0	0	1	0	1	0	0	0	365	0	0	0	0	0.601249	1	5597901	#NULL!	#NULL!	1	1
20	21	1	1	#NULL!	#NULL!	0	1	0	1	0	0	0	0	0	13	71	7.11	8.6	50	38.4	152	66	1	0	1	1	0	1	0	0	0	365	0	0	0	0	0.666187	21	6724587	#NULL!	#NULL!	1	1
22	64	1	1	#NULL!	#NULL!	0	1	0	0	0	1	0	0	0	3	40	7.08	13	48	46.5	116	41	0	0	1	1	0	1	0	0	0	365	0	0	0	0	0.542164	14	6539597	#NULL!	#NULL!	1	1
25	76	1	1	#NULL!	#NULL!	0	1	1	0	0	0	0	0	0	3	71	7.34	5.5	38	89.7	115	43	1	0	0	0	0	1	1	0	1	5	0	0	1	0	0.477708	23	7193899	#NULL!	#NULL!	1	1
31	68	1	1	#NULL!	#NULL!	0	1	1	0	0	0	0	0	0	3	40	7.2	9.9	25		85	75	1	0	1	1	0	1	1	1	1	1	1	0	0	0	0.373284	20	4454161	#NULL!	#NULL!	1	1
33	73	1	1	#NULL!	#NULL!	0	1	1	0	0	0	0	0	0	3	89	6.99	11.9	55	52.1	128	17	0	0	0	1	0	1	1	1	1	2	0	0	1	0	0.589603	17	8510836	#NULL!	#NULL!	1	1
34	44	1	1	#NULL!	#NULL!	0	0	0	0	0	0	0	1	0	13	60	7.37	3.2	116	20.6	198	59	0	0	0	1	1	1	0	0	0	365	0	0	0	0	0.4805	11	6359285	#NULL!	#NULL!	1	1
36	51	0	1	#NULL!	#NULL!	0	0	0	0	0	0	0	1	0	14	64	7.39	4.8	87	32.7	160	35	0	0	0	1	0	1	0	0	0	365	0	0	0	0	0.564116	3	6802797	#NULL!	#NULL!	1	1
37	62	1	1	#NULL!	#NULL!	0	1	1	0	0	0	0	0	0	3	48	6.97	8.2	74	37.6	368	29	0	0	0	1	0	1	1	1	1	0	1	0	0	0	0.548019	7	6762108	#NULL!	#NULL!	1	1
39	81	1	1	#NULL!	#NULL!	0	1	1	0	0	0	0	0	0	3	78	7.32	2.9	70	29.1	369	50	1	0	0	1	0	1	1	0	0	51	0	0	1	0	0.445043	12	7078819	#NULL!	#NULL!	1	1
40	68	1	0	#NULL!	#NULL!	0	0	0	0	0	0	1	0	0	11	90	7.26		94	23.2	276	36	0	0	1	1	0	1	1	0	1	1	1	0	0	0	0.928448	#NULL!	#NULL!	13	486043	1	1
45	59	0	0	#NULL!	#NULL!	0	1	1	0	0	0	0	0	0	13	82	7.41	2.8	75	29.7	356	45	0	0	1	1	0	1	1	0	0	0	1	0	0	0	0.775186	#NULL!	#NULL!	10	4790176	1	1
48	51	0	0	#NULL!	#NULL!	1	1	0	1	0	0	0	0	0	3	0	7.25	13.3	42	32		25	0	0	0	1	0	0	1	1	1	0	1	0	0	0	0.363691	#NULL!	#NULL!	20	7807167	1	1
50	22	1	0	#NULL!	#NULL!	0	1	1	0	0	0	0	0	0	9	74	7.4	5.1	61	45.1	173	29	0	0	0	1	0	1	0	0	0	365	0	0	0	0	0.817508	#NULL!	#NULL!	5	3191749	1	1
51	46	1	0	#NULL!	#NULL!	0	1	0	0	1	0	0	0	0	14	57	7.3	6.2	74	38.1		42	0	0	1	1	0	1	1	0	0	0	1	0	0	0	0.932419	#NULL!	#NULL!	26	407494	1	1
55	57	0	0	#NULL!	#NULL!	0	1	0	1	0	0	0	0	0	14	57	7.34	4.7	53	34.1	139	57	1	0	0	1	1	1	1	1	1	1	1	0	0	0	0.587794	#NULL!	#NULL!	1	7075054	1	1
56	75	0	0	#NULL!	#NULL!	0	1	1	0	0	0	0	0	0	11	77	7.23	9.3	39	110	113	50	0	0	1	0	1	1	1	0	0	1	1	0	0	0	0.6716	#NULL!	#NULL!	2	2752392	1	1
59	8	0	0	#NULL!	#NULL!	0	1	1	0	0	0	0	0	0	8	86	7.2	6.6	41	44.5		34	0	0	0	1	0	1	0	0	0	365	0	0	0	0	0.828115	#NULL!	#NULL!	6	1654953	1	1
60	61	1	0	#NULL!	#NULL!	0	0	0	0	0	0	1	0	0	4	80	7.18	10.1	65	30.9		33	0	0	1	1	0	1	1	1	1	0	1	0	0	0	0.870907	#NULL!	#NULL!	22	1145416	1	1
64	23	1	0	#NULL!	#NULL!	0	1	1	0	0	0	0	0	0	13	85	7.4	2.9	75	29.9	184	43	0	0	0	1	0	1	0	0	0	365	0	0	0	0	0.85546	#NULL!	#NULL!	27	491555	1	1
66	42	0	0	#NULL!	#NULL!	0	1	1	0	0	0	0	0	0	6	88	7.36	9.2	55	28.3	165	26	0	0	0	1	0	1	0	0	0	100	0	0	0	0	0.730179	#NULL!	#NULL!	24	5782974	1	1
68	34	1	0	#NULL!	#NULL!	0	1	1	0	0	0	0	0	0	3	119	7.41	5.1	48	37.2	97	41	0	0	1	1	0	1	0	0	0	365	0	0	0	0	0.672417	#NULL!	#NULL!	8	6143051	1	1
69	18	0	0	#NULL!	#NULL!	0	1	1	0	0	0	0	0	0	10	70	6.95	18.1	15	110		30	0	0	0	1	0	1	1	1	1	0	1	0	0	0	0.836594	#NULL!	#NULL!	18	1469501	1	1
70	25	0	0	#NULL!	#NULL!	0	1	0	1	0	0	0	0	0	3	40	6.94	21.1	15	110	70	26	0	0	0	1	0	1	1	1	1	0	1	0	0	0	0.48857	#NULL!	#NULL!	11	8494536	1	1
80	30	0	0	#NULL!	#NULL!	0	1	0	0	1	0	0	0	0	15	93	7.29	6.3	66	32.6	163	48	0	0	1	1	1	1	1	0	1	8	0	1	0	0	0.953678	#NULL!	#NULL!	25	196675	1	1
84	63	1	0	#NULL!	#NULL!	0	1	1	0	0	0	0	0	0	3	114	7.27	6.7	15	110	70	50	1	0	0	1	0	1	1	1	1	0	0	1	0	0	0.544352	#NULL!	#NULL!	14	7578842	1	1
104	21	1	0	#NULL!	#NULL!	0	1	1	0	0	0	0	0	0	11	98	7.27	3.7	69	29.5		51	0	0	1	1	0	1	1	0	0	104	0	0	1	0	0.823719	#NULL!	#NULL!	16	2872208	1	1
109	54	1	0	#NULL!	#NULL!	0	1	0	1	0	0	0	0	0	13	70			49	46.5	192	35	0	0	0	1	0	1	1	1	1	0	1	0	0	0	0.651845	#NULL!	#NULL!	21	7466832	1	1
121	74	1	0	#NULL!	#NULL!	0	1	0	0	0	1	0	0	0	3	88	7.09	7.7	18	44.4	103	43	0	0	0	1	0	1	1	0	1	1	1	0	0	0	0.549948	#NULL!	#NULL!	7	10504769	1	1
124	71	1	0	#NULL!	#NULL!	1	0	0	0	0	0	0	1	0	15	53	7.23	10.5	43	57.2	82	25	0	0	0	1	0	0	1	0	1	1	1	0	0	0	0.54243	#NULL!	#NULL!	3	8667115	1	1
128	23	1	0	#NULL!	#NULL!	0	1	0	0	0	1	0	0	0	9	40	6.98	14.8	56	36.8	141	35	0	0	0	1	0	1	1	1	1	0	1	0	0	0	0.811665	#NULL!	#NULL!	19	286815	1	1
132	79	1	0	#NULL!	#NULL!	0	1	0	0	1	0	0	0	0	12	80	7.38	2.7	64	32.3	151	38	0	0	0	1	0	1	0	0	0	365	0	0	0	0	0.890513	#NULL!	#NULL!	4	155523	1	1
139	33	1	0	#NULL!	#NULL!	0	1	0	1	0	0	0	0	0	3	112	7.34	4.3	61	33.5	154	45	0	0	1	1	0	1	0	0	0	365	0	0	0	0	0.473094	#NULL!	#NULL!	12	10530590	1	1
152	72	1	0	#NULL!	#NULL!	0	1	1	0	0	0	0	0	0	6	40	7.15	7.4	19	110	70	64	0	0	1	1	1	1	1	1	1	0	1	0	0	0	0.472377	#NULL!	#NULL!	23	7681406	1	1
155	79	0	0	#NULL!	#NULL!	0	1	1	0	0	0	0	0	0	9	40	7.17	10.4	35	31.3	313	9	0	0	0	0	0	0	1	1	1	1	0	0	1	0	0.695002	#NULL!	#NULL!	9	6278493	1	1
169	37	0	0	#NULL!	#NULL!	0	1	1	0	0	0	0	0	0	3	0	6.6	22	78	42.2	153	33	0	0	1	1	0	1	1	1	1	1	1	0	0	0	0.572721	#NULL!	#NULL!	17	7977382	1	1
170	49	1	0	#NULL!	#NULL!	0	1	0	1	0	0	0	0	0	3	0	7.1	7.9	40	24.1	321	38	0	0	0	1	0	1	1	1	1	0	1	0	0	0	0.331933	#NULL!	#NULL!	15	6837009	1	1
DH1	25.5														3	60	7.11	3.25	51.25	23.6	131	25.5
	49														12	79	7.31	5.15	72.5	28	183	35
	63														14	97.5	7.37	9.875	80.5	37.6	253	45
DH2	27.5														3	46.5	7.155	5.1	39.5	31.1	103	31.5
	49														9	77	7.255	7.4	53	36.8	153	38
	65.5														12.5	88	7.34	10.4	65.5	45.8	184	45
DH1		20				4	23	14	4	3	2	1	3	0									4	0	8	23	2	26	9	7	8		6	0	3	0
		74.0741				14.8148	85.1852	51.8519	14.8148	11.1111	7.40741	3.7037	11.1111	0									14.8148	0	29.6296	85.1852	7.40741	96.2963	33.3333	25.9259	29.6296		22.2222	0	11.1111	0
DH0		16				2	24	13	6	3	2	2	1	0									2	0	11	25	4	24	20	12	16		16	2	2	0
		59.2593				7.40741	88.8889	48.1481	22.2222	11.1111	7.40741	7.40741	3.7037	0									7.40741	0	40.7407	92.5926	14.8148	88.8889	74.0741	44.4444	59.2593		59.2593	7.40741	7.40741	0
	0.796942														0.444657	0.228098	0.70749	0.183488	0.00400074	0.0352677	0.215961	0.738823

## Sheet: conditional logistic regression
No	DH	mortality	mortality48	mortality28	duration	bleeding	TBI	MOF	sepsis	pair	Y
1	1	0	0	0	365	0	0	0	0	1	1
2	0	1	1	1	1	1	0	0	0	1	2
3	1	1	1	1	1	1	0	0	0	2	1
4	0	1	0	0	1	1	0	0	0	2	2
5	1	0	0	0	365	0	0	0	0	3	1
6	0	1	0	1	1	1	0	0	0	3	2
7	1	0	0	0	365	0	0	0	0	4	1
8	0	0	0	0	365	0	0	0	0	4	2
9	1	0	0	0	365	0	0	0	0	5	1
10	0	0	0	0	365	0	0	0	0	5	2
11	1	0	0	0	365	0	0	0	0	6	1
12	0	0	0	0	365	0	0	0	0	6	2
13	1	1	1	1	0	1	0	0	0	7	1
14	0	1	0	1	1	1	0	0	0	7	2
15	1	1	1	1	0	1	0	0	0	8	1
16	0	0	0	0	365	0	0	0	0	8	2
17	1	1	1	1	0	1	0	0	0	9	1
19	0	1	1	1	1	0	0	1	0	9	2
20	1	0	0	0	365	0	0	0	0	10	1
22	0	1	0	0	0	1	0	0	0	10	2
25	1	0	0	0	365	0	0	0	0	11	1
31	0	1	1	1	0	1	0	0	0	11	2
33	1	1	0	0	51	0	0	1	0	12	1
34	0	0	0	0	365	0	0	0	0	12	2
36	1	0	0	0	365	0	0	0	0	13	1
37	0	1	0	1	1	1	0	0	0	13	2
39	1	0	0	0	365	0	0	0	0	14	1
40	0	1	1	1	0	0	1	0	0	14	2
45	1	1	1	1	0	1	0	0	0	15	1
48	0	1	1	1	0	1	0	0	0	15	2
50	1	0	0	0	365	0	0	0	0	16	1
51	0	1	0	0	104	0	0	1	0	16	2
55	1	1	1	1	2	0	0	1	0	17	1
56	0	1	1	1	1	1	0	0	0	17	2
59	1	0	0	0	365	0	0	0	0	18	1
60	0	1	1	1	0	1	0	0	0	18	2
64	1	0	0	0	365	0	0	0	0	19	1
66	0	1	1	1	0	1	0	0	0	19	2
68	1	1	1	1	1	1	0	0	0	20	1
69	0	1	1	1	0	1	0	0	0	20	2
70	1	0	0	0	365	0	0	0	0	21	1
80	0	1	1	1	0	1	0	0	0	21	2
84	1	0	0	0	365	0	0	0	0	22	1
104	0	1	1	1	0	1	0	0	0	22	2
109	1	1	0	1	5	0	0	1	0	23	1
121	0	1	1	1	0	1	0	0	0	23	2
124	1	0	0	0	365	0	0	0	0	24	1
128	0	0	0	0	100	0	0	0	0	24	2
132	1	0	0	0	365	0	0	0	0	25	1
139	0	1	0	1	8	0	1	0	0	25	2
152	1	0	0	0	365	0	0	0	0	26	1
155	0	1	0	0	0	1	0	0	0	26	2
169	1	0	0	0	365	0	0	0	0	27	1
170	0	0	0	0	365	0	0	0	0	27	2
